# Supplementary material for: Data on how students׳ involvement with ENACTUS can affect their decision for entrepreneurship
Source: Data Brief. 2018 Aug 23;20:549–54. doi: 10.1016/j.dib.2018.08.047 (PMC6126202; doi:10.1016/j.dib.2018.08.047)
Supplement: Supplementary file 2 — Supplementary material [file mmc2.xlsx]

## Sheet: Form responses 1
Timestamp	Name of Institution	Level	Age range	How many Enactus project(s) have you been involved in?	Which of the Enactus project units interest you the most ?	With respect to previous and present Enactus project(s) you were involved in, would you be willing to start any personal business?	If yes, why?	Do you desire to be an entrepreneur?	If yes, Why?	If no, Why?	When do you want to begin your journey as an entrepreneur?	In what field will you like to be an entrepreneur?
2018-02-21 00:35:12	CEDS	200level	18 - 20 years	3	Research unit, Project implementation, Business development	No	Project is a profitable venture	Yes	To impact lives	It is safer to have a paid secure job than to start a business, It has been my desire to build my career as an employee in a chosen field	After graduation, hEBRON	Health
2018-02-24 23:30:10	ENUGU STATE UNIVERSITY OF SCIENCE AND TECHNOLOGY	400 level	21 - 23 years	6 and above	Research unit, Community engagment, Project implementation, Business development	Yes	Project will impact lives	Yes	To impact lives		While in school	ICT (Software
2018-02-24 23:31:37	ENUGU STATE UNIVERSITY OF SCIENCE AND TECHNOLOGY	500 level	24 - Above	4	Research unit	Yes	Project will impact lives	Yes	To impact lives		While in school	Fashion
2018-02-24 23:37:58	Enugu State University of Science and Technology	300 level	18 - 20 years	1	Project implementation, Social Media	Yes	Available market (i.e. market opportunity)	Yes	To impact lives, To be my own boss		While in school	others
2018-02-24 23:50:46	Federal University Dutsin-Ma	500 level	24 - Above	1	Community engagment, Project implementation	Yes	Project will impact lives, Project is a profitable venture	Yes	To be my own boss		While in school	Agriculture
2018-02-24 23:54:23	TAI SOLARIN UNIVERSITY OF EDUCATION	400 level	18 - 20 years	6 and above	Research unit	Yes	Project will impact lives	Yes	To impact lives		After graduation	Agriculture
2018-02-25 00:38:34	Enugu State University of science and technology	400 level	21 - 23 years	None	Media	May be	Project will impact lives	Yes	To impact lives		While in school	ICT (Software
2018-02-25 00:41:24	Enugu state University of science and technology	300 level	18 - 20 years	1	Project implementation	Yes	Project will impact lives	Yes	To impact lives		While in school	Education
2018-02-25 00:44:16	Enugu State University	300 level	24 - Above	3	Research unit	May be	Personal interest	Yes	To be my own boss		While in school	Sports
2018-02-25 01:16:25	Enugu state University of science and technology	300 level	18 - 20 years	1	Project implementation	Yes	Project will impact lives	Yes	To impact lives		While in school	Education
2018-02-25 06:25:03	University of Ibadan	400 level	18 - 20 years	None	Sponsorship and partnership, Business development	Yes	Project will impact lives, Project is a profitable venture, Personal interest, Available market (i.e. market opportunity)	Yes	To make money, To impact lives		While in school	Manufacturing
2018-02-25 06:53:06	University of Ibadan	400 level	21 - 23 years	3	Sponsorship and partnership	Yes	Project is a profitable venture	Yes	To impact lives		While in school	Health
2018-02-25 07:01:55	Enugu State University of Science and Technology	300 level	18 - 20 years	1	Project implementation	Yes	Project will impact lives, Uniqueness of the project	Yes	To impact lives, To be my own boss		While in school, After graduation	Fashion
2018-02-25 08:57:12	Uniben	200level	21 - 23 years	None	Business development	Yes	Project will impact lives	Yes	To impact lives		While in school	Manufacturing
2018-02-25 10:15:02	University of Ibadan	ND 2	18 - 20 years	2	Community engagment	Yes	Project will impact lives	Yes	To make money		While in school	Fashion
2018-02-25 11:40:32	Benue State University	300 level	18 - 20 years	None	Research unit	Yes	Project will impact lives	Yes	To be my own boss		After youth service	Manufacturing
2018-02-25 11:42:19	UNIVERSITY OF IBADAN	400 level	21 - 23 years	3	Community engagment	Yes	Available market (i.e. market opportunity)	Yes	To be my own boss		While in school	Health
2018-02-25 11:54:20	Enugu State University of Science and technology	400 level	18 - 20 years	1	Research unit, Sponsorship and partnership, Community engagment, Project implementation, Business development	Yes	Project will impact lives, Project is a profitable venture, Personal interest, Available market (i.e. market opportunity), Uniqueness of the project	Yes	A means of survival, To make money, To impact lives, To be my own boss		While in school	Entertainment
2018-02-25 12:22:22	Enugu State University of Science and Technology	300 level	21 - 23 years	1	Research unit, Community engagment	May be	Project will impact lives, Uniqueness of the project	Yes	A means of survival, To make money, To impact lives, To be my own boss		While in school	Manufacturing
2018-02-25 15:56:55	University of Ibadan	300 level	18 - 20 years	1	Business development	No		Yes	To impact lives		After second degree	Fashion
2018-02-25 16:17:49	University of Ibadan	400 level	18 - 20 years	1	Project implementation	Yes	Project will impact lives, Project is a profitable venture	Yes	To make money, To impact lives, To be my own boss		After graduation	Agriculture
2018-02-25 16:33:09	Benue State university Makurdi.	100 level	18 - 20 years	None	Research unit	Yes	Project will impact lives	Yes	All these are reasons why i would venture into business but most importantly i want to impact and transform lives..		After graduation	Education
2018-02-25 16:36:58	University of Ibadan	500 level	18 - 20 years	3	Research unit, Sponsorship and partnership, Business development	Yes	Available market (i.e. market opportunity)	Yes	To make money, To impact lives, To be my own boss		While in school	Health
2018-02-25 17:01:23	Ekiti State University	500 level	21 - 23 years	6 and above	Research unit, Sponsorship and partnership, Community engagment, Project implementation, Business development	Yes	Project will impact lives	Yes	To make money, To impact lives, To be my own boss		After graduation	Agriculture
2018-02-25 17:05:46	Ekiti State University	500 level	21 - 23 years	6 and above	Research unit, Project implementation	Yes	I will be proffering solution to the challenges people are facing in my community and in the process make money.	Yes	To make a difference in my society.		While in school	Education
2018-02-25 17:07:39	Ekiti StateUniversity	200level	15 - 17 years	6 and above	Research unit, Community engagment, Project implementation	Yes	Project will impact lives	Yes	To make money, To impact lives, To be my own boss		While in school	Fashion
2018-02-25 17:10:11	Ekiti State university, Ado-Ekiti	400 level	24 - Above	2	Sponsorship and partnership	Yes	Uniqueness of the project	Yes	To impact lives		While in school	ICT (Software
2018-02-25 17:16:49	EKITI STATE UNIVERSITY	400 level	21 - 23 years	6 and above	Research unit, Sponsorship and partnership, Community engagment, Project implementation, Business development	Yes	Project will impact lives, Available market (i.e. market opportunity), Uniqueness of the project	Yes	A means of survival, To impact lives		While in school	Agriculture
2018-02-25 17:26:27	EKITI STATE UNIVERSITY	200level	18 - 20 years	1	Sponsorship and partnership	May be		Yes	To impact lives		While in school	Health
2018-02-25 17:51:41	Ekiti state University	500 level	24 - Above	5	Sponsorship and partnership	May be	Uniqueness of the project	Yes	To make money		While in school	Agriculture
2018-02-25 18:47:12	university of Ibadan	400 level	21 - 23 years	3	Project implementation	May be		Yes	To impact lives		While in school	Food/Drinks
2018-02-25 19:15:47	Ekiti State University	400 level	21 - 23 years	6 and above	Research unit, Social media and Technical	Yes	Project will impact lives	Yes	To make money		After second degree	ICT (Software
2018-02-25 19:28:53	Ekiti state university	400 level	21 - 23 years	3	Community engagment, Project implementation	Yes	Project will impact lives, Project is a profitable venture	Yes	To impact lives, To be my own boss		While in school	Agriculture
2018-02-25 19:31:13	Ekiti state university	400 level	21 - 23 years	3	Sponsorship and partnership, Community engagment	Yes	Project will impact lives, Project is a profitable venture	Yes	To impact lives, To be my own boss		While in school	Agriculture
2018-02-25 20:22:31	Ekiti state university, Ado Ekiti	300 level	21 - 23 years	None	Research unit	Yes	Project will impact lives	Yes	To be my own boss		While in school	Trading/Import/Export
2018-02-25 21:23:13	Ekiti State University	300 level	18 - 20 years	3	Research unit	Yes	Project will impact lives	Yes	A means of survival		After graduation	Fashion
2018-02-25 21:57:42	Olabisi onabanjo university	200level	21 - 23 years	4	Community engagment	Yes	Available market (i.e. market opportunity)	Yes	To impact lives		While in school	Education
2018-02-25 22:29:55	Covenant University	100 level	15 - 17 years	None	Community engagment, Project implementation	Yes	Project will impact lives	Yes	To impact lives		While in school	Education
2018-02-25 22:33:23		200level	21 - 23 years	None	Business development	Yes	Project will impact lives	Yes	To impact lives		While in school	Agriculture
2018-02-25 22:43:51	Covenant University	100 level	15 - 17 years	1	Sponsorship and partnership	Yes		Yes	To impact lives		While in school	Manufacturing
2018-02-25 22:57:24	Covenant University	100 level	15 - 17 years	1	Project implementation	Yes	Personal interest	Yes	To impact lives		After graduation	others
2018-02-25 23:05:05	Covenant University	100 level	15 - 17 years	2	Research unit, Community engagment, Project implementation	Yes	Project will impact lives, Project is a profitable venture	Yes	To make money, To impact lives		While in school	ICT (Software
2018-02-25 23:09:00	Benue State University	100 level	18 - 20 years	None	Research unit	May be	Project will impact lives	Yes	To impact lives		After graduation	Health
2018-02-26 00:22:59	Covenant University	400 level	21 - 23 years	3	Research unit, Sponsorship and partnership, Business development	Yes	Project will impact lives, Project is a profitable venture, Available market (i.e. market opportunity), Uniqueness of the project	Yes	To make money, To impact lives, To be my own boss	I dont think have enough experience to start a business of my own	At least 3 years after graduation	Fashion
2018-02-26 00:45:56	Covenant University	300 level	21 - 23 years	2	Research unit, Project implementation, Business development	Yes	Project will impact lives, Uniqueness of the project	Yes	To impact lives		While in school	Manufacturing
2018-02-26 01:54:03	Covenant University	300 level	15 - 17 years	None	Research unit, Project implementation	Yes	Project will impact lives, Project is a profitable venture	Yes	To make money, To impact lives, To be my own boss		While in school	others
2018-02-26 01:54:20	Enugu state University of science and technology	300 level	18 - 20 years	1	Project implementation	Yes	Project will impact lives	Yes	To impact lives		While in school	Education
2018-02-26 05:09:48	Covenant University	100 level	18 - 20 years	None	Research unit, Community engagment	Yes	Uniqueness of the project	Yes	To impact lives, To be my own boss		After graduation, After youth service	Energy
2018-02-26 05:53:18	Covenant University	500 level	21 - 23 years	6 and above	Research unit, Project implementation	Yes	Project will impact lives, Project is a profitable venture, Available market (i.e. market opportunity)	Yes	To make money, To impact lives		While in school	Fashion
2018-02-26 06:28:30	covenant university	500 level	21 - 23 years	2	Research unit, Community engagment, Project implementation, Business development	Yes	Project will impact lives, Project is a profitable venture, Personal interest	Yes	To make money, To impact lives		While in school, After graduation, After youth service	Agriculture
2018-02-26 06:31:26	Ekiti State University,Ado Ekiti	400 level	21 - 23 years	6 and above	Research unit	Yes	Project will impact lives	Yes	To be my own boss		While in school	Agriculture
2018-02-26 06:42:27	Ekiti state university	400 level	21 - 23 years	3	Community engagment, Project implementation	Yes	Project will impact lives, Project is a profitable venture	Yes	To impact lives, To be my own boss		While in school	Agriculture
2018-02-26 07:45:53	Olabisi onabanjo university, ago iwoye	400 level	24 - Above	6 and above	Project implementation	Yes	Project will impact lives	Yes	To be my own boss		While in school	Food/Drinks
2018-02-26 07:49:31	covenant university	400 level	18 - 20 years	1	Research unit, Sponsorship and partnership, Community engagment, Project implementation, Business development	May be		Yes	To impact lives, To be my own boss		After second degree	Food/Drinks
2018-02-26 08:28:38	Covenant University	200level	18 - 20 years	None	Research unit	Yes	Available market (i.e. market opportunity)	Yes	To be my own boss		While in school	Manufacturing
2018-02-26 08:33:34	Olabisi onabanjo university	100 level	21 - 23 years	1	Business development	Yes	Project will impact lives	Yes	To be my own boss		While in school	Fashion
2018-02-26 08:34:36	Covenant University	500 level	21 - 23 years	3	Community engagment, Project implementation, Business development	Yes	Project will impact lives	Yes	To make money, To impact lives		After graduation	others
2018-02-26 09:21:39	Benue State University, Makurdi	100 level	18 - 20 years	2	Community engagment	Yes	Project will impact lives	Yes	A means of survival		While in school	Education
2018-02-26 09:38:13	Covenant University	100 level	18 - 20 years	1	Research unit, Community engagment, Project implementation	Yes	Project will impact lives, Uniqueness of the project	Yes	To impact lives, To be my own boss		While in school	Energy
2018-02-26 10:01:42	Covenant University	100 level	15 - 17 years	1	Community engagment	Yes	Project is a profitable venture	Yes	To make money		While in school, After youth service	Entertainment
2018-02-26 10:14:26	Covenant University	400 level	18 - 20 years	None	None	Yes	Project will impact lives	Yes	To impact lives		After graduation	Fashion
2018-02-26 10:37:16	Covenant University	100 level	15 - 17 years	1	Community engagment, Project implementation	Yes	Project will impact lives	Yes	To impact lives		While in school	Health
2018-02-26 11:06:37	University of ibadan	500 level	21 - 23 years	1	Research unit, Community engagment, Project implementation, Business development	Yes	Project will impact lives, Project is a profitable venture, Available market (i.e. market opportunity), Uniqueness of the project	Yes	To make money, To impact lives, To be my own boss		While in school	Agriculture
2018-02-26 11:14:59	Covenant University	300 level	15 - 17 years	None	Research unit, Project implementation, Business development	Yes	Project will impact lives, Project is a profitable venture, Available market (i.e. market opportunity)	Yes	To make money, To impact lives, To be my own boss		While in school	others
2018-02-26 12:39:16	Ekiti State University	400 level	18 - 20 years	4	Project implementation	Yes	Project will impact lives	Yes	To impact lives		While in school	Agriculture
2018-02-26 13:01:19	covenant university	300 level	21 - 23 years	2	Research unit, Sponsorship and partnership, Community engagment, Project implementation, Business development	Yes	Project is a profitable venture	Yes	To make money, To impact lives		While in school, After graduation	ICT (Software
2018-02-26 14:11:51	Covenant University	400 level	18 - 20 years	4	Business development	No		Yes	All of the above		While in school, After graduation	ICT (Software
2018-02-26 14:55:26	Covenant University	100 level	18 - 20 years	1	Project implementation	Yes	Uniqueness of the project	Yes	To make money, To impact lives, To be my own boss		While in school	ICT (Software
2018-02-26 14:58:50	covenant university	400 level	18 - 20 years	2	Sponsorship and partnership, Community engagment, Project implementation, Business development	Yes	Project will impact lives, Project is a profitable venture	Yes	To make money, To impact lives, To be my own boss		After graduation	Energy
2018-02-26 15:19:41	Enugu State University of Science and Technoogy	400 level	18 - 20 years	1	Research unit	Yes	Project is a profitable venture	Yes	To make money		While in school	ICT (Software
2018-02-26 16:20:04	Covenant University	100 level	18 - 20 years	1	Community engagment, Project implementation	Yes	Project is a profitable venture, Available market (i.e. market opportunity), Uniqueness of the project	Yes	To make money, To be my own boss	It has been my desire to build my career as an employee in a chosen field	While in school	Agriculture
2018-02-26 16:37:54	Benue state university	200level	21 - 23 years	1	Research unit	Yes	Personal interest	Yes	To be my own boss		After graduation	Finance
2018-02-26 16:42:21	olabisi onabanjo university	200level	18 - 20 years	2	Project implementation	Yes	Project will impact lives	Yes	To impact lives		While in school	Health
2018-02-26 17:00:36	olabisi onabanjo university	200level	18 - 20 years	2	Project implementation	Yes	Project will impact lives	Yes	To impact lives		While in school	Health
2018-02-26 17:07:48	Tai Solarin university of education	400 level	21 - 23 years	2	Business development	Yes	Project will impact lives	Yes	To be my own boss		At least 3 years after graduation	Trading/Import/Export
2018-02-26 17:38:52	Ekiti state university	400 level	18 - 20 years	6 and above	Project implementation	Yes	Project is a profitable venture	Yes	To impact lives		While in school	Entertainment
2018-02-26 17:45:02	Esut	500 level	21 - 23 years	1	Research unit	Yes	Project will impact lives	Yes	To impact lives		After graduation	Health
2018-02-26 18:05:01	Covenant University	200level	15 - 17 years	1	Project implementation, Business development	Yes	Project will impact lives	Yes	To impact lives, To be my own boss		While in school	others
2018-02-26 18:49:56	Covenant University	500 level	21 - 23 years	4	Community engagment, Project implementation	Yes	Project will impact lives, Available market (i.e. market opportunity)	Yes	To make money, To impact lives, To be my own boss		After graduation	Fashion
2018-02-26 19:15:05	Lagos State University	500 level	21 - 23 years	None	Sponsorship and partnership	Yes	Project will impact lives	Yes	To impact lives		While in school	Education
2018-02-26 19:54:25	Ekiti state university	300 level	18 - 20 years	6 and above	Community engagment	Yes	Project is a profitable venture	Yes	To impact lives		While in school	Fashion
2018-02-26 20:21:05	covenant university	100 level	15 - 17 years	1	Research unit, Project implementation	May be		Yes	To be my own boss		While in school	others
2018-02-26 20:40:05	Ekiti State University	300 level	21 - 23 years	None	Business development	Yes	Project will impact lives	Yes	A means of survival, To make money, To impact lives		While in school	ICT (Software
2018-02-26 21:05:15	Covenant university	500 level	24 - Above	5	Research unit, Community engagment, Business development	Yes	Project is a profitable venture, Personal interest, Available market (i.e. market opportunity), Uniqueness of the project	Yes	To impact lives, To be my own boss		After graduation	Agriculture
2018-02-26 21:23:47	Ekiti State University	200level	18 - 20 years	1	Sponsorship and partnership	Yes	Project will impact lives	Yes	To impact lives	It has been my desire to build my career as an employee in a chosen field	While in school	Fashion
2018-02-26 21:24:00	Ekiti State University	200level	18 - 20 years	1	Sponsorship and partnership	Yes	Project will impact lives	Yes	To impact lives	It has been my desire to build my career as an employee in a chosen field	While in school	Fashion
2018-02-26 21:26:08	Covenant University	100 level	15 - 17 years	2	Research unit, Project implementation	Yes	Project will impact lives, Personal interest, Uniqueness of the project	Yes	To impact lives		While in school	ICT (Software
2018-02-26 21:52:49	Ekiti state university	400 level	18 - 20 years	3	Research unit, Project implementation	Yes	Available market (i.e. market opportunity), Uniqueness of the project	Yes	To make money, To impact lives, To be my own boss		While in school	Trading/Import/Export
2018-02-26 22:03:19	Covenant University	200level	18 - 20 years	2	Sponsorship and partnership	Yes	Project is a profitable venture	Yes	To be my own boss		While in school	Finance
2018-02-26 22:06:28	Covenant University	200level	18 - 20 years	None	Community engagment, Project implementation, Business development	Yes	Personal interest, Available market (i.e. market opportunity), Uniqueness of the project	Yes	A means of survival, To make money, To impact lives, To be my own boss		While in school	others
2018-02-27 06:48:28	Lagos State University	400 level	21 - 23 years	None	Project implementation	Yes	Project is a profitable venture	Yes	To make money, To impact lives, To be my own boss		At least 3 years after graduation	Trading/Import/Export
2018-02-27 08:03:51	Covenant University	100 level	18 - 20 years	1	Research unit, Community engagment, Project implementation	Yes	Project will impact lives, Project is a profitable venture	Yes	A means of survival, To make money		While in school	Energy
2018-02-27 08:22:38	Covenant University	200level	18 - 20 years	None	Community engagment	Yes	Project will impact lives	Yes	To be my own boss		While in school	Food/Drinks
2018-02-27 08:54:59	Enugu state university of science and technology	300 level	18 - 20 years	2	Research unit	Yes	Project will impact lives	Yes	To impact lives		While in school	Food/Drinks
2018-02-27 10:02:29	Enugu state university of science and technology(ESUT)	400 level	18 - 20 years	1	Project implementation	May be		Yes	To impact lives		While in school	Manufacturing
2018-02-27 10:10:01	Enugu State University of Science and Technology (ESUT).	300 level	21 - 23 years	None	Project implementation	Yes	Project will impact lives, Project is a profitable venture	Yes	A means of survival, To impact lives		While in school	Energy
2018-02-27 11:12:03	Enugu state university of science and technology	300 level	21 - 23 years	2	Research unit	Yes	Project will impact lives	Yes	To impact lives		While in school	ICT (Software
2018-02-27 11:42:49	lagos state university	300 level	21 - 23 years	None	none	Yes	Project will impact lives	Yes	To impact lives		While in school	Food/Drinks
2018-02-27 11:59:19	covenant university	500 level	21 - 23 years	2	Research unit, Community engagment, Project implementation, Business development	Yes	Project will impact lives, Project is a profitable venture, Personal interest	Yes	To make money, To impact lives		While in school, After graduation, After youth service	Agriculture
2018-02-27 12:45:44	Enugu State University of Science and Technology Agbani	300 level	18 - 20 years	1	Research unit	Yes	Project will impact lives	Yes	To impact lives		While in school	Health
2018-02-27 17:32:10	Enugu State University of Science and Technology	500 level	24 - Above	1	Research unit	Yes	Project is a profitable venture	Yes	To make money		After graduation	ICT (Software
2018-02-27 17:39:24	Enugu state university of science and technology	300 level	21 - 23 years	1	Project implementation	Yes	Uniqueness of the project	Yes	To be my own boss		While in school	Agriculture
2018-02-27 18:22:48	Esut	500 level	21 - 23 years	2	Sponsorship and partnership, Community engagment, Business development	Yes	Project is a profitable venture	Yes	To impact lives		While in school	Health
2018-02-27 21:03:51	Benue state university, makurdi Benue state.	100 level	18 - 20 years	None	Community engagment, Project implementation	Yes	Project will impact lives, Project is a profitable venture, Personal interest, Available market (i.e. market opportunity)	Yes	To make money, To impact lives, To be my own boss		While in school	ICT (Software
2018-02-27 21:45:13	Enugu State University of Science and Technology	300 level	18 - 20 years	None	Research unit, Community engagment	May be		Yes	A means of survival, To impact lives, To be my own boss		While in school	Fashion
2018-02-27 21:50:08	Enugu State University of Science and Technology	300 level	18 - 20 years	None	Research unit, Community engagment	May be		Yes	A means of survival, To be my own boss		While in school	Fashion
2018-02-27 22:40:20	Enugu state university of science and technology	200level	18 - 20 years	1	Research unit, Community engagment	Yes	Project will impact lives, Project is a profitable venture, Available market (i.e. market opportunity)	Yes	A means of survival, To make money, To impact lives, To be my own boss		While in school, After graduation, Forever	Fashion
2018-02-28 15:41:42	ESUT	200level	21 - 23 years	3	Business development	May be	Project is a profitable venture	Yes	To be my own boss		While in school	Manufacturing
2018-02-28 17:12:20	covenant university	100 level	15 - 17 years	2	Research unit, Community engagment, Project implementation	Yes	Project will impact lives, Project is a profitable venture, Uniqueness of the project	Yes	To make money, To impact lives, To be my own boss		While in school	ICT (Software
2018-03-02 10:23:56	Beune state university	300 level	24 - Above	1	Research unit	Yes	Project will impact lives	Yes	To be my own boss		After graduation	Fashion
2018-03-02 12:21:07	Tai solarin university of education	400 level	24 - Above	2	Business development	Yes	Project is a profitable venture	Yes	To impact lives		While in school	Manufacturing
2018-03-02 20:13:02	tasued	200level	21 - 23 years	1	Community engagment	May be	Project will impact lives	Yes	A means of survival	It has been my desire to build my career as an employee in a chosen field	While in school	Finance
2018-03-05 07:38:54	COVENANT UNIVERSITY	400 level	18 - 20 years	5	Sponsorship and partnership, Community engagment, Project implementation, FUND RAISING	No		Yes	To impact lives, TO CHANGE THE MENTALITY OF SOME FASHIONPRENEUR.		While in school	Fashion
